# Supplementary material for: A Dendritic Cell-Activating Rv1876 Protein Elicits Mycobacterium Bovis BCG-Prime Effect via Th1-Immune Response
Source: Biomolecules. 2021 Sep 3;11(9):1306. doi: 10.3390/biom11091306 (PMC8465531; doi:10.3390/biom11091306)
Supplement: Supplementary file 1 [file biomolecules-11-01306-s001.zip]

Archive with 2 entries (2 files):
- Revised Supplementary Figure_biomolecules_1319244.pdf
- Revised Table 1_biomolecules_1319244.xlsx
